# Supplementary material for: Validating the Perceived Active School Travel Enablers and Barriers–Parent (PASTEB–P) Questionnaire to Support Intervention Programming and Research
Source: Int J Environ Res Public Health. 2023 May 19;20(10):5874. doi: 10.3390/ijerph20105874 (PMC10218046; doi:10.3390/ijerph20105874)
Supplement: Supplementary file 1 [file ijerph-20-05874-s001.zip]

Archive with 1 entries (1 files):
- ijerph-2264433-supplementary.pdf
